# Supplementary material for: Genome-wide association study and genomic selection of flax powdery mildew in Xinjiang Province
Source: Front Plant Sci. 2024 May 28;15:1403276. doi: 10.3389/fpls.2024.1403276 (PMC11165360; doi:10.3389/fpls.2024.1403276)
Supplement: Supplementary file 9 [file Table_5.xls]

## Sheet: Sheet1
Table S5 | 331 QTLs associated with powdery mildew resistance
QTL	Taq QTN	Chr	Pos	R2	-log10(P)
1	SNP4469	1	1579264	14.758	5.52324
2	SNP6388	1	2630354	17.699	7.38146
3	SNP8968	1	3929352	6.7812	9.4153
4	SNP10465	1	4495495	2.1183	5.8679
5	SNP11225	1	4742992	2.9271	9.7091
6	SNP12453	1	5179777	3.7958	5.6929
7	SNP13561	1	5802162	4.8724	6.3226
8	SNP15090	1	6508835	14.331	7.94885
9	SNP16351	1	7034104	3.8333	7.9449
10	SNP17758	1	7855092	2.7501	5.924
11	SNP22970	1	10528609	21.26	6.46003
12	SNP23193	1	10709083	17.547	6.45882
13	SNP23719	1	10908932	13.78	5.09413
14	SNP24092	1	11056001	16.829	5.34107
15	SNP27824	1	12994772	4.0153	4.5948
16	SNP28105	1	13302038	17.096	6.00108
17	SNP29154	1	13667718	4.2194	5.0205
18	SNP30109	1	13916995	13.722	5.199
19	SNP30609	1	14753328	17.711	6.41979
20	SNP30708	1	14847748	15.484	7.21018
21	SNP31428	1	15518194	5.5596	7.2669
22	SNP32793	1	16214477	19.981	7.49637
23	SNP33019	1	16276016	16.796	7.7716
24	SNP34424	1	16899731	16.431	7.18163
25	SNP35595	1	17256274	1.2828	4.1028
26	SNP36629	1	17597390	19.71	5.80599
27	SNP40191	1	18978214	18.887	5.55095
28	SNP41048	1	19562895	2.0294	5.1447
29	SNP42722	1	20480575	1.9334	5.4909
30	SNP44107	1	21382008	6.5086	9.9968
31	SNP45509	1	21825644	3.3354	5.9955
32	SNP45957	1	22136451	14.608	5.1628
33	SNP49686	1	24606483	15.364	6.19698
34	SNP49815	1	24802326	10.665	5.1337
35	SNP51185	1	25332771	5.4277	7.8282
36	SNP52972	1	26212799	17.099	5.27852
37	SNP53366	1	26364431	0.9418	8.4265
38	SNP56893	1	28307775	14.857	5.51463
39	SNP61329	2	1198238	3.9623	13.7016
40	SNP63927	2	2665095	9.6278	16.5345
41	SNP65726	2	3349203	3.0751	5.5683
42	SNP70007	2	4469505	17.678	8.48325
43	SNP73811	2	5570810	2.5019	6.5764
44	SNP74766	2	5726667	11.8277	8.8146
45	SNP75948	2	6165242	1.1313	5.3655
46	SNP76201	2	6368789	18.179	5.67205
47	SNP79070	2	7647937	14.236	5.12685
48	SNP79695	2	7910634	3.4975	4.1924
49	SNP83530	2	11789221	4.5503	7.6083
50	SNP84580	2	12015096	5.0032	7.2426
51	SNP85860	2	12571591	7.2478	5.5754
52	SNP88447	2	13644419	3.4643	4.1021
53	SNP96149	2	18661586	2.9099	10.7231
54	SNP102733	2	21218648	16.797	6.3386
55	SNP106144	2	22468386	15.085	5.57091
56	SNP109054	2	23401143	3.043	6.6195
57	SNP111194	2	24439339	4.9401	7.0264
58	SNP111747	2	24761655	1.0438	4.4551
59	SNP111974	2	24895409	16.755	5.58399
60	SNP112585	2	25213720	1.2909	6.5867
61	SNP113779	3	421806	4.7408	15.1887
62	SNP114104	3	595026	0.608	5.0972
63	SNP115753	3	1136383	16.59	5.02969
64	SNP125404	3	5493521	2.5183	6.9351
65	SNP126140	3	5700820	15.506	7.7901
66	SNP127543	3	6147930	0.8263	5.5381
67	SNP137312	3	11473027	7.1381	10.7753
68	SNP138453	3	12731091	4.0857	4.4163
69	SNP139244	3	14094835	1.7156	5.6556
70	SNP142162	3	15172622	16.245	6.11793
71	SNP146280	3	16257479	7.0265	9.8464
72	SNP146523	3	16635341	3.8268	4.0696
73	SNP150251	3	17924344	17.787	7.54204
74	SNP150538	3	18010926	2.762	9.0747
75	SNP151248	3	18406806	15.003	5.2341
76	SNP154568	3	19582961	2.6875	4.2144
77	SNP154999	3	19797031	1.2789	6.4016
78	SNP157295	3	20631400	4.9523	5.7979
79	SNP160832	3	22239101	16.27	8.20381
80	SNP163718	3	24119431	16.496	5.68167
81	SNP164353	3	24630479	1.6023	3.8411
82	SNP164646	3	24751958	23.637	6.91357
83	SNP167845	3	25867338	6.3975	8.9403
84	SNP170428	4	90952	15.466	6.20603
85	SNP170969	4	178794	4.4114	16.3003
86	SNP171911	4	437727	15.407	5.50752
87	SNP173114	4	805375	1.6995	4.9332
88	SNP174069	4	1104438	17.778	6.15593
89	SNP177771	4	3543457	1.7237	5.5701
90	SNP178035	4	3627602	21.956	7.55157
91	SNP179022	4	4081623	4.7385	7.0763
92	SNP179394	4	4255312	2.5309	6.3753
93	SNP182689	4	8452499	19.841	6.56817
94	SNP184841	4	9649865	20.147	8.77101
95	SNP187796	4	12276712	18.243	5.69439
96	SNP188208	4	12583109	19.43	8.7115
97	SNP188343	4	12692268	15.061	5.25655
98	SNP190320	4	13849418	19.65	9.17862
99	SNP190581	4	13943316	15.614	7.3011
100	SNP192276	4	14639531	18.126	6.43923
101	SNP192692	4	14756555	2.0944	3.7635
102	SNP196701	4	17923135	3.2264	4.3388
103	SNP200467	4	19745079	3.3226	5.6602
104	SNP203033	5	417346	13.799	5.05527
105	SNP207107	5	1635556	15.173	5.08281
106	SNP209489	5	2278341	0.3867	4.9407
107	SNP210737	5	2875695	0.8279	4.5678
108	SNP214689	5	4167753	7.2117	9.685
109	SNP217637	5	5204845	1.265	3.7029
110	SNP229489	5	11090862	3.7858	13.1087
111	SNP234622	5	13913095	16.815	7.17829
112	SNP241463	5	16363211	0.8519	5.3312
113	SNP241765	5	16442110	5.1663	14.5772
114	SNP243109	5	16986521	2.7509	6.5642
115	SNP245894	6	303223	2.0306	7.6877
116	SNP247215	6	988510	6.7792	6.6013
117	SNP249943	6	2154929	19.133	7.69698
118	SNP251195	6	2593689	1.7337	4.3465
119	SNP251740	6	3107110	1.5233	4.6005
120	SNP254654	6	4642156	0.7499	3.8972
121	SNP255894	6	5435807	2.3771	5.8823
122	SNP256484	6	5677188	15.958	5.6705
123	SNP258323	6	6192112	3.4018	5.3794
124	SNP261152	6	7003222	2.9265	5.6449
125	SNP263862	6	7975966	3.3001	4.0508
126	SNP264093	6	8050931	4.7849	13.4375
127	SNP274649	6	13438420	17.402	7.72421
128	SNP274815	6	13493435	1.1945	10.0616
129	SNP274942	6	13574217	4.9662	8.4437
130	SNP275420	6	13731119	0.3202	4.3677
131	SNP276642	6	14170028	2.0509	5.1528
132	SNP277773	6	14540960	15.851	7.16258
133	SNP279650	6	15363069	4.6005	10.0825
134	SNP281170	6	15943702	6.4876	13.2912
135	SNP283393	6	16720668	1.3206	9.5613
136	SNP286472	6	18074434	1.2941	3.8553
137	SNP287726	7	463592	3.8831	7.5538
138	SNP287863	7	534688	1.8073	3.7378
139	SNP289289	7	1145816	1.3337	6.9327
140	SNP290237	7	1395180	16.447	7.48486
141	SNP291263	7	1673745	7.2343	9.5604
142	SNP294537	7	3057943	14.052	5.27764
143	SNP296238	7	3621685	13.498	5.13403
144	SNP297071	7	3909173	1.6031	4.8632
145	SNP300365	7	4890789	14.114	5.32052
146	SNP302618	7	5738309	13.556	7.5114
147	SNP304012	7	6120531	17.413	6.26643
148	SNP304831	7	6364681	3.3942	8.7005
149	SNP306510	7	6889673	14.682	5.21962
150	SNP308950	7	7494805	10.6361	7.8148
151	SNP309493	7	7908530	2.0647	5.444
152	SNP313384	7	11025338	2.0372	6.3236
153	SNP314178	7	12136030	2.0162	3.9799
154	SNP314498	7	12609181	1.5223	6.1031
155	SNP314729	7	12706600	2.7264	4.5616
156	SNP318794	7	15527590	3.5176	7.8392
157	SNP319579	7	15797318	1.6056	6.6877
158	SNP319763	7	15921537	5.4485	10.2171
159	SNP323025	7	17084050	1.2965	3.8406
160	SNP323881	7	17396177	3.6984	9.3781
161	SNP324762	7	17922582	0.7601	5.4977
162	SNP325486	7	18293629	3.4806	6.9716
163	SNP326533	8	220666	3.3008	8.7359
164	SNP326711	8	526351	5.475	6.7623
165	SNP326885	8	616169	13.414	5.0677
166	SNP327141	8	908478	17.912	5.95566
167	SNP327620	8	1920322	13.894	5.17416
168	SNP328987	8	3438292	1.9986	5.3958
169	SNP331874	8	6775289	10.8822	13.0251
170	SNP332415	8	7291453	6.6071	10.9974
171	SNP342020	8	17227546	17.75	9.4819
172	SNP345204	8	18403944	4.1512	7.126
173	SNP347498	8	19315040	3.5615	6.0328
174	SNP348853	8	19915774	1.532	6.555
175	SNP352444	8	21531929	1.4208	6.7849
176	SNP352965	8	21615637	1.413	6.605
177	SNP356315	8	22905179	13.979	5.1086
178	SNP356876	8	23154454	2.0595	5.9179
179	SNP360242	9	662360	1.8684	4.4073
180	SNP360830	9	834334	2.4329	9.0476
181	SNP361583	9	1084291	7.4399	9.8559
182	SNP363530	9	1754240	0.7244	4.3286
183	SNP363862	9	1848320	16.295	6.20359
184	SNP364305	9	1986631	11.609	10.2175
185	SNP365440	9	2383363	7.1529	14.3019
186	SNP365961	9	2700050	3.9752	8.0738
187	SNP367342	9	3247531	0.7143	5.0129
188	SNP368368	9	3536040	4.609	9.1397
189	SNP368514	9	3599673	1.7842	4.2609
190	SNP371640	9	5176937	4.6407	8.8243
191	SNP372070	9	5508444	19.805	7.35416
192	SNP375215	9	6710436	19.109	6.41287
193	SNP377319	9	7815242	17.215	6.01733
194	SNP379236	9	8754370	3.4305	6.5554
195	SNP380630	9	10505784	24.3369	11.3337
196	SNP381687	9	11817721	0.2411	3.9763
197	SNP382791	9	12557789	11.7895	6.2777
198	SNP383261	9	13076785	0.8989	5.6472
199	SNP384717	9	15035780	8.9784	8.3059
200	SNP386238	9	15441148	4.897	11.2768
201	SNP388968	9	16467370	2.8319	8.0166
202	SNP391744	9	17220671	17.484	6.14993
203	SNP394535	9	17854647	2.8174	4.1975
204	SNP394926	9	17984791	0.61	7.2149
205	SNP395311	9	18102608	3.7196	6.2838
206	SNP396582	9	18661715	2.0027	4.5228
207	SNP399326	9	19550499	4.7023	12.0776
208	SNP400347	9	19855180	15.235	5.82822
209	SNP400520	9	19912401	5.7335	10.417
210	SNP401003	9	20071588	1.6615	4.8761
211	SNP401417	9	20201392	3.4368	6.1085
212	SNP401982	9	20496960	1.7908	6.5873
213	SNP402790	9	20803533	14.996	5.0479
214	SNP410385	10	4626571	12.816	7.24712
215	SNP415708	10	6104914	9.2917	6.2742
216	SNP418943	10	7097212	18.271	6.56119
217	SNP419464	10	7194753	1.3423	5.1035
218	SNP425272	10	10263701	17.151	5.52363
219	SNP430945	10	12551583	17.553	5.47001
220	SNP437371	10	15051439	5.1458	11.5139
221	SNP438464	10	15591096	2.3434	5.4422
222	SNP441506	10	16988596	1.2863	4.3014
223	SNP442394	10	17383594	6.3753	7.4478
224	SNP442836	10	17603955	1.6257	5.5676
225	SNP444121	11	68203	18.804	6.13858
226	SNP445132	11	469816	17.142	7.33239
227	SNP447097	11	1866808	0.4515	8.1767
228	SNP447899	11	2213648	15.725	6.31528
229	SNP448003	11	2271255	11.812	5.21784
230	SNP450497	11	3222615	22.24	11.0001
231	SNP452153	11	3588506	14.314	5.33119
232	SNP452563	11	3729502	2.5123	4.6772
233	SNP452729	11	3845325	14.49	5.37763
234	SNP454579	11	4434323	2.9577	14.5991
235	SNP455228	11	4580099	1.2887	5.4026
236	SNP455644	11	4682737	18.742	8.54285
237	SNP456876	11	5262012	0.2953	3.7345
238	SNP457334	11	5380693	2.7351	4.8784
239	SNP457856	11	5502490	0.9174	8.2165
240	SNP459128	11	6129672	1.7929	8.9076
241	SNP459502	11	6229124	13.905	5.26516
242	SNP464809	11	9089660	2.8716	4.5998
243	SNP465255	11	9946829	2.4376	3.8875
244	SNP466663	11	12131128	2.2183	9.3927
245	SNP470374	11	15210480	2.5431	5.328
246	SNP475178	11	17438538	2.5275	6.9855
247	SNP475359	11	17565459	1.0885	4.0794
248	SNP477063	11	18663662	18.263	8.1788
249	SNP477738	11	18960955	0.7295	4.7658
250	SNP478138	11	19245396	14.645	5.2513
251	SNP478953	11	19548366	16.854	6.09531
252	SNP480116	12	133801	1.8137	4.8605
253	SNP480470	12	250138	0.8105	5.9467
254	SNP481138	12	507724	16.494	6.03143
255	SNP482106	12	841953	20.408	7.5714
256	SNP482453	12	997943	17.1589	16.1328
257	SNP483043	12	1243463	4.0018	5.4488
258	SNP483940	12	1592861	18.486	8.23635
259	SNP486896	12	2775998	1.7189	5.7697
260	SNP490113	12	4205197	2.1968	9.7598
261	SNP495411	12	6755123	3.1754	5.9668
262	SNP498662	12	9546468	1.9951	7.7075
263	SNP499649	12	9807377	0.5118	9.6769
264	SNP500847	12	10062527	2.3111	12.3812
265	SNP505576	12	11228813	0.9402	5.65
266	SNP511198	12	14227560	18.842	6.18021
267	SNP512347	12	14596961	2.3078	9.1866
268	SNP514263	12	15563297	17.277	5.86595
269	SNP516176	12	16318262	19.474	6.15452
270	SNP525285	12	19270211	0.7609	4.839
271	SNP529801	13	356849	3.4509	9.2532
272	SNP530588	13	548040	19.195	7.7915
273	SNP534955	13	2216447	2.4264	7.3659
274	SNP537453	13	2923973	7.2798	5.4268
275	SNP540335	13	3813188	16.39	5.36961
276	SNP541398	13	4150964	3.7467	9.4037
277	SNP541679	13	4223498	16.064	5.47519
278	SNP541996	13	4298989	14.166	5.25823
279	SNP542588	13	4433351	22.032	9.77984
280	SNP543654	13	4909232	2.5631	12.2329
281	SNP545340	13	5798344	15.674	5.94029
282	SNP546118	13	6277008	4.3159	4.944
283	SNP546317	13	6394444	3.2664	6.0101
284	SNP549147	13	6890729	5.0251	10.0396
285	SNP552072	13	7503143	3.0201	7.8143
286	SNP552678	13	7742964	7.8425	5.7719
287	SNP558133	13	9056269	2.6171	6.3621
288	SNP561488	13	9719917	2.8857	7.2523
289	SNP562964	13	10535515	8.6514	7.4809
290	SNP563592	13	10632287	15.522	6.18345
291	SNP564579	13	10818891	3.2241	4.3089
292	SNP581490	13	16354609	0.4668	7.1355
293	SNP582838	13	16759571	1.406	4.8159
294	SNP583062	13	16920800	5.1409	12.7504
295	SNP585586	13	17917005	17.464	8.73318
296	SNP586760	13	18267537	3.501	8.1766
297	SNP593995	14	1149887	0.7841	4.6466
298	SNP594829	14	1574025	3.4084	10.8193
299	SNP595816	14	2049534	2.7822	9.2161
300	SNP597996	14	2662132	3.6716	5.6113
301	SNP601818	14	4268278	18.095	20.274
302	SNP608859	14	7199193	13.706	5.0274
303	SNP609613	14	7264216	2.946	6.0539
304	SNP616058	14	11637055	3.3363	4.398
305	SNP620577	14	13667925	1.5598	6.1252
306	SNP625801	14	15460087	15.349	5.45189
307	SNP626117	14	15550924	1.2433	5.4444
308	SNP627044	14	15870817	1.7114	6.5512
309	SNP629920	14	17278450	2.1664	6.785
310	SNP637312	15	1735991	9.9625	8.0278
311	SNP638687	15	2269083	2.1327	5.5429
312	SNP639651	15	2500311	3.0429	6.5557
313	SNP640586	15	2771783	7.467	8.7701
314	SNP641508	15	3157929	1.347	4.073
315	SNP641756	15	3226961	14.66	5.1197
316	SNP642511	15	3525528	5.7602	12.6013
317	SNP643098	15	3793278	22.216	7.3421
318	SNP647402	15	5216948	11.428	5.40163
319	SNP649194	15	5581433	5.549	9.0679
320	SNP655170	15	8714621	14.157	5.20311
321	SNP655364	15	8936122	17.325	5.917
322	SNP655741	15	9076549	5.24	12.5383
323	SNP657978	15	9933063	6.5549	7.4429
324	SNP660495	15	10826374	15.389	6.99732
325	SNP662482	15	11618177	10.4041	9.2559
326	SNP663821	15	12091109	1.3187	7.9392
327	SNP663948	15	12146249	16.925	5.96321
328	SNP665743	15	12632387	15.632	5.09209
329	SNP667720	15	13417489	2.7034	5.0927
330	SNP668958	15	13766430	15.26	5.05464
331	SNP673569	15	15329389	2.4005	5.5014
