# Supplementary material for: Genome-wide association study and genomic selection of flax powdery mildew in Xinjiang Province
Source: Front Plant Sci. 2024 May 28;15:1403276. doi: 10.3389/fpls.2024.1403276 (PMC11165360; doi:10.3389/fpls.2024.1403276)
Supplement: Supplementary file 13 [file Table_9.xls]

## Sheet: Sheet1
Table S9 | 64 quantitative trait locus (QTL) and potential candidate genes associated with powdery mildew resistance
QTL	Taq QTN	Chr	Pos	SNP	Effect	R2	Gene/annotation
qDI 1.1	SNP4469	1	1579264	G/C	1.78	14.758	Lus10025773/PK, Lus10025774/PK, Lus10025775/PNGase A, Lus10025778/PMT, Lus10025784/PK, Lus10025787/ABH
qDI 1.2	SNP10465	1	4495495	G/A	0.68	2.1183
qDI 1.3	SNP15090	1	6508835	A/T	0.81	14.331	Lus10034261/LRR, Lus10034258/LRR,
							Lus10034257/LRR
qDI 1.4	SNP23193	1	10709083	A/C	0.28	17.547
qDI 1.5	SNP32793	1	16214477	G/A	-2.61	19.981	Lus10027077/NBS
qDI 1.6	SNP36629	1	17597390	C/T	1.46	19.71	Lus10026810/RLK, Lus10026814/RBP,
							Lus10026815/RBP
qDI 1.7	SNP56893	1	28307775	A/T	0.28	14.857	Lus10018903/NBS, Lus10018911/LRR,
							Lus10018913/RLK, Lus10018904/ZFP
qDI 2.1	SNP61329	2	1198238	T/C	0.81	3.9623	Lus10019340/MAP, Lus10019334/RLK, Lus10019341/RBP, Lus10019343/PK
qDI 2.2	SNP65726	2	3349203	G/C	0.1	3.0751	Lus10014283/MAP, Lus10014272/NBS, Lus10014271/NBS,
							Lus10014264/HSP, Lus10014267/HSP
qDI 2.3	SNP85860	2	12571591	T/C	-0.69	7.2478
qDI 2.4	SNP102733	2	21218648	G/A	-4.25	16.797	Lus10017898/PK, Lus10017891Lus/RLP, 10017889/ABH
qDI 3.1	SNP113779	3	421806	A/G	-0.12	4.7408	Lus10013449/PAK, Lus10013450/PAK, Lus10013454/LRR, Lus10013452/ZFP
qDI 3.2	SNP163718	3	24119431	T/A	-2.44	16.496	Lus10017122/NTase, Lus10017120/RLP, Lus10017115/NST, Lus10017114/MAP,
							Lus10017107/CaLB, Lus10017108/CaLB
qDI 4.1	SNP171911	4	437727	C/G	0.01	15.407	Lus10030207/RBP, Lus10030211/ZFP,
							Lus10030226/RBP
qDI 4.2	SNP178035	4	3627602	A/C	0.02	21.956
qDI 4.3	SNP182689	4	8452499	A/G	0.19	19.841	Lus10005386/PK
qDI 4.4	SNP184841	4	9649865	T/C	0.48	20.147	Lus10012986/STK, Lus10010698/MLP, Lus10010699/MLP, Lus10010700/MLP, Lus10010701/MLP, Lus10010702/MLP, Lus10010703/PK
qDI 4.5	SNP187796	4	12276712	C/T	-1.65	18.243	Lus10036847/PK, Lus10036842/ABH, Lus10036863/PK, Lus10036845/AAT, Lus10036856/TPR
qDI 4.6	SNP188343	4	12692268	G/A	1.22	15.061	Lus10036961/LRR
qDI 4.7	SNP190320	4	13849418	T/C	-0.22	19.65	Lus10034384/LRR, Lus10034393/ZFP
qDI 4.8	SNP192276	4	14639531	T/C	-2.79	18.126	Lus10041526/ZFP
qDI 4.9	SNP200467	4	19745079	A/G	0.51	3.3226	Lus10039889/NBS
qDI 6.1	SNP255894	6	5435807	G/A	0.24	2.3771	Lus10032438/RLK
qDI 6.2	SNP283393	6	16720668	C/T	0.51	1.3206	Lus10025218/TMR, Lus10025219/TMRP, Lus10025221/TMP, Lus10025223/LRR, Lus10025236/PK
qDI 7.1	SNP287726	7	463592	C/A	0.22	3.8831	Lus10017372/ABA, Lus10017373/ABA,
							Lus10017376/ABH
qDI 7.2	SNP290237	7	1395180	T/C	1.29	16.447	Lus10028860/ABH, Lus10028854/ABH,
							Lus10028853/ABH, Lus10028847/NTF, Lus10028855/TPR
qDI 7.3	SNP302618	7	5738309	C/G	0.78	13.556
qDI 8.1	SNP326711	8	526351	A/G	-0.36	5.475	Lus10012236/GRAS, Lus10012241/MLO, Lus10012238/TPR
qDI 8.2	SNP326885	8	616169	C/A	1.6	13.414	Lus10005646/LRR
qDI 8.3	SNP332415	8	7291453	T/A	0.61	6.6071
qDI 8.4	SNP342020	8	17227546	T/A	-0.4	17.75
qDI 8.5	SNP345204	8	18403944	T/C	0.55	4.1512	Lus10007808/TNL, Lus10007809/TNL,
							Lus10007810/TNL, Lus10007811/TNL,
							Lus10007812/TNL, Lus10007803/ZFP, Lus10007806/TPR
qDI 9.1	SNP361583	9	1084291	G/A	-1.8	7.4399	Lus10028985/TFs, Lus10028984/TFs,
							Lus10028980/RLK
qDI 9.2	SNP365961	9	2700050	C/A	0.51	3.9752	Lus10010472/TMK, Lus10010473/TPR
qDI 9.3	SNP368368	9	3536040	A/G	0.13	4.609
qDI 9.4	SNP372070	9	5508444	A/G	0.3	19.805	Lus10001081/MAP, Lus10001088/PK, Lus10030932/TPR
qDI 9.5	SNP375215	9	6710436	T/A	-2.8	19.109
qDI 9.6	SNP388968	9	16467370	T/A	0.16	2.8319
qDI 9.7	SNP391744	9	17220671	A/G	0.85	17.484
qDI 9.8	SNP400520	9	19912401	C/A	-0.42	5.7335	Lus10011900/TPR
qDI 10.1	SNP418943	10	7097212	C/A	1.02	18.271
qDI 10.2	SNP425272	10	10263701	G/A	1.02	17.151
qDI 11.1	SNP447899	11	2213648	T/C	-0.44	15.725	Lus10013791/PK, Lus10013775/ZFP
qDI 11.2	SNP450497	11	3222615	G/A	-0.45	22.24	Lus10042069/ZFP, Lus10042075/ABH, Lus10042068/TPR
qDI 11.3	SNP452153	11	3588506	T/G	0.45	14.314	Lus10004230/ZFP
qDI 11.4	SNP457334	11	5380693	T/C	-0.24	2.7351
qDI 11.5	SNP459502	11	6229124	G/T	0.95	13.905	Lus10035955/ZFP, Lus10035959/LRR
qDI 11.6	SNP478953	11	19548366	G/C	1.16	16.854	Lus10009005/TNL
qDI 12.1	SNP481138	12	507724	G/A	-0.05	16.494	Lus10020016/NBS, Lus10020018/PK, Lus10020002/TPR
qDI 12.2	SNP482106	12	841953	G/C	-1.71	20.408	Lus10006752/RLP, Lus10006732/TNL,
							Lus10006741/ZFP
qDI 12.3	SNP490113	12	4205197	T/C	-0.68	2.1968	Lus10016564/ZFP
qDI 12.4	SNP500847	12	10062527	T/A	0.33	2.3111
qDI 13.1	SNP529801	13	356849	G/T	-0.34	3.4509	Lus10000744/TNL, Lus10000474/MLP
qDI 13.2	SNP542588	13	4433351	A/C	-0.63	22.032	Lus10019722/LRR, Lus10019735/TPR
qDI 13.3	SNP583062	13	16920800	G/A	-0.71	5.1409	Lus10025653/NBS, Lus10025632/ZFP, Lus10025650/TPR
qDI 13.4	SNP585586	13	17917005	A/T	1.25	17.464	Lus10030796/PK, Lus10030777/RLP, Lus10030779/RLP,
							Lus10030785/LRR, Lus10030773/ZFP
qDI 14.1	SNP597996	14	2662132	C/T	-0.13	3.6716	Lus10013342/LRR, Lus10013341/TPR
qDI 15.1	SNP638687	15	2269083	T/C	-0.41	2.1327	Lus10029295/PK, Lus10029306/Disease resistance-responsive (dirigent-like protein) family protein,
							Lus10029308/TMP
qDI 15.2	SNP643098	15	3793278	G/A	1.86	22.216	Lus10012715/LRR
qDI 15.3	SNP649194	15	5581433	G/A	-0.5	5.549	Lus10017816/CaLB
qDI 15.4	SNP655741	15	9076549	C/A	0.17	5.24	Lus10041047/ABH
qDI 15.5	SNP660495	15	10826374	A/G	-4.24	15.389	Lus10003765/CaLB
qDI 15.6	SNP668958	15	13766430	C/T	-0.47	15.26	Lus10037993/CaLB, Lus10037989/ZFP,
							Lus10037983/ZFP, Lus10037980/PK
qDI 15.7	SNP673569	15	15329389	C/T	0.71	2.4005	Lus10007877/ABH, Lus10007863/TPR
